# Supplementary material for: Mechanical Properties of a 3D-Printed Wall Segment Made with an Earthen Mixture
Source: Materials (Basel). 2022 Jan 7;15(2):438. doi: 10.3390/ma15020438 (PMC8778666; doi:10.3390/ma15020438)
Supplement: Supplementary file 1 [file materials-15-00438-s001.zip]

Archive with 1 entries (1 files):
- materials-1543585-supplementary.pdf
